# Supplementary material for: Sperm Storage and Use Following Multiple Insemination in Aedes albopictus: Encouraging Insights for the Sterile Insect Technique
Source: Insects. 2024 Sep 20;15(9):721. doi: 10.3390/insects15090721 (PMC11432246; doi:10.3390/insects15090721)
Supplement: Supplementary file 1 [file insects-15-00721-s001.zip]

Archive with 1 entries (1 files):
- insects-3202771-supplementary.pdf
